# Supplementary material for: Light-Addressable Actuator-Sensor Platform for Monitoring and Manipulation of pH Gradients in Microfluidics: A Case Study with the Enzyme Penicillinase
Source: Biosensors (Basel). 2021 May 27;11(6):171. doi: 10.3390/bios11060171 (PMC8230332; doi:10.3390/bios11060171)
Supplement: Supplementary file 1 [file biosensors-11-00171-s001.zip]

Archive with 1 entries (1 files):
- biosensors-1223881-supplementary.pdf
